# Supplementary material for: High-Throughput MicroRNA and mRNA Sequencing Reveals That MicroRNAs May Be Involved in Melatonin-Mediated Cold Tolerance in Citrullus lanatus L
Source: Front Plant Sci. 2016 Aug 15;7:1231. doi: 10.3389/fpls.2016.01231 (PMC4983558; doi:10.3389/fpls.2016.01231)
Supplement: Supplementary file 3 [file Table_2.XLSX]

## Sheet: Table S2
ID	Length	Sequence
miR156	21	TTGACAGAAGAGAGAGAGCAC
miR156-3p	21	GCTCTCTATGCTTCTGTCATC
miR156-5p	20	TGACAGAAGAGAGTGAGCAC
miR157-3p	21	GCTCTCTATGCTTCTGTCATC
miR157-5p	21	TTGACAGAAGATAGAGAGCAC
miR159-3p	21	TTTGGATTGAAGGGAGCTCTA
miR159-5p	20	GAGCTCCTTGAAGTCCAATT
miR160-3p	21	GCGTATGAGGAGCCATGCATA
miR160-5p	21	TGCCTGGCTCCCTGTATGCCA
miR162-3p	21	TCGATAAACCTCTGCATCCAG
miR164	21	TGGAGAAGCAGGGCACTTGCT
miR164-3p	21	CATGTGCCCCTCTTCACCATC
miR164-5p	21	TGGAGAAGCAGGGCACGTGCT
miR165-3p	21	TCGGACCAGGCTTCATCCCCC
miR165-5p	22	GAATGTTGTCTGGCTCAAGGAT
miR166	21	TCGGACCAGGCTTCATTCCCT
miR166-3p	21	TCGGACCAGGCTTCATTCCCC
miR166-5p	21	GGAATGTTGTCTGGCTCGAGG
miR167-3p	23	GGTCATGCTCTGACAGCCTCACT
miR167-5p	21	TGAAGCTGCCAGCATGATCTG
miR168-3p	21	CCCGCCTTGCATCAACTGAAT
miR168-5p	21	TCGCTTGGTGCAGGTCGGGAA
miR169	22	TAGCCAAAAATGACTTGCCTGC
miR169-3p	20	CAAGTCGCCCTTGGCTACCC
miR169-5p	21	CAGCCAAGGATGACTTGCCGG
miR170-3p	21	TGATTGAGCCGTGTCAATATC
miR170-5p	23	TATTGGCCCGGTTCACTCAGATT
miR171	21	TTGAGCCGCGCCAATATCACT
miR171-3p	21	TGATTGAGCCGTGCCAATATC
miR171-5p	21	TATTGGCCCGGCTCACTCAGA
miR172-3p	21	TGGGAATCTTGATGATGCTGC
miR172-5p	21	GGAGCATCATCAAGATTCACA
miR319-3p	20	TTGGACTGAAGGGAGCTCCC
miR319-5p	20	AGAGCTGTCTTCAGTCCACT
miR384-5p	20	TTGGCATTCTGTCCACCTCC
miR390-3p	21	CGCTATCCATCCTGAGTTTCA
miR390-5p	21	AAGCTCAGGAGGGATAGCGCC
miR393-3p	21	CATGCTATCCCTTTGGATTCC
miR393-5p	22	TCCAAAGGGATCGCATTGATCC
miR394-3p	19	GGGCTATGTTGGCTACACT
miR394-5p	20	TTGGCATTCTGTCCACCTCC
miR395	22	TGAAGTGTTTGGGGGAACTCTA
miR395-3p	20	TGAAGTGTTTGGGGGAACTC
miR395-5p	21	GTTCCCTTCAAGCACTTCAGA
miR396-3p	21	GTTCAATAAAGCTGTGGGAAG
miR396-5p	21	TTCCACAGCTTTCTTGAACTG
miR397-3p	21	AGCGCTGCATTCAATTACGTT
miR397-5p	21	TCATTGAGTGCAGCGTTGATG
miR398	21	TGTGTTCTCAGGTCACCCCTC
miR398-3p	21	TGTGTTCTCAGGTCGCCCCTA
miR398-5p	18	GGGGACGGACTGGGAACG
miR399-3p	21	TGCCAAAAGAGACTTGCCCTG
miR399-5p	22	AGGGCTTCTCTCCCTTGGCAGG
miR400-3p	19	TGATAATGATCTCATGATT
miR403-3p	21	TTAGATTCACGCACAAACTCG
miR406-3p	21	AGAATGCTATTGTAATCCGGA
miR408-3p	21	ATGCACTGCCTCTTCCCTGGC
miR408-5p	21	ACGGGGAACAGACAGAGCATG
miR414-5p	20	ATCTTGATCATCATCGACAT
miR415-5p	19	CATAGCAGAAGCAGAACAT
miR447-3p	22	TTTTGGAAGAAATTGAAGTATT
miR473-5p	22	TTCTCTCCCTCAAGGGCTTCGC
miR475-3p	18	CAGTGACCATTGAATAAG
miR477-3p	19	CTTCTTTGGGGAGGTGGAG
miR477-5p	23	TTCTCTCCCTCAAGGGCTTCTGG
miR478-3p	21	CGAGTCTTCAATTTTTAGGAA
miR479-5p	18	GAGGTGATATTGGTTCGG
miR482	18	TCTCTTGACAATTCCTCC
miR482-3p	19	TTCCAAGTCCACCCATGCC
miR482-5p	20	GGGGAAGAGGAGGATTGGGA
miR529	19	AGGGAAGAGAGAGAGCACA
miR529-5p	21	CAGAAGAGAGAGAGCACAACC
miR530-3p	19	GAGGTGGAGATGCAGTTGG
miR530-5p	21	CCTGCATTTGCACCTACACCT
miR531-5p	21	CTCGCCGGAGCAGCGTGCAAT
miR535	20	TTGACAAAGATAGAGAGCAC
miR535-5p	19	TGACAGAGATAGAGAGCAC
miR773-3p	19	CAATTGTTCATTAGAGGAT
miR774-5p	18	AGTTGAAGAGTTGGATGA
miR812-3p	20	TCAAATGGTAGACACGGATA
miR815-3p	18	GGATTGAGGGAATTGGGA
miR821-5p	22	AAAGTCATCAACCAAAAAGTTT
miR822-5p	19	TTAACGCATGTTGGTTTCT
miR824-5p	18	GACCTTTTCTGAGAAGGG
miR826-5p	18	TTTTGGACACGTGAAATT
miR827-3p	21	TTAGATGACCATCAACGAACG
miR828-5p	22	TCTTGCTCAAATGAGTATTCCA
miR829-3p	21	TCTGATACCAATTGAAGGAAT
miR829-5p	20	TTTGAATGTTTGATTTTAAC
miR831-5p	18	GGGACAAGGAGTTGAGAA
miR835-5p	21	TCTTGCATATGATCTTTATGT
miR837-5p	19	CAGTTGCGTGTTCGTTTCA
miR838-3p	18	CCTTTTCCTCTTCTTCTT
miR841-3p	19	ATTTCTAGTGGGTAGTAGT
miR845-3p	21	ATGGTTCTGATACTAATTGAT
miR845-5p	24	CTTGCTCTGATACCAATTGTAGGA
miR846-3p	20	TGATTTGAAGTGTTTGAATT
miR851-5p	19	TCTTTGTTTCCGACCCATT
miR854-5p	18	TGAGGGTGGTGAGGAGGA
miR857-3p	18	TATTTTGAATGTTGCATA
miR858	22	CCTCGTTGTCTGTTCGACCTTG
miR858-3p	20	AAGGTCGAACAAACAACGAA
miR858-5p	22	TCTCGTTGTCTGTTCGACCTTG
miR861-3p	18	GATGGATATATCTTGGAG
miR862-3p	18	GATGTCTTTAAAAGAATT
miR867-5p	21	TTGAAAATGGTTTATTAGAAA
miR869-3p	18	GTTCAATTCTGGTCATGA
miR894-5p	19	TTTCACGTCGGGTTCACCA
miR899-3p	19	AACTGTGATAGATCGCAAT
miR904-5p	19	TTGTCAAAGTTTAGGGGGA
miR950-5p	21	TTACATCTGGACCACGATGGT
miR1023-3p	19	AGAGAGAATTGGAGAGAGT
miR1023-5p	20	CAGTCTCTCTATTTCTCTAC
miR1026-5p	18	TGTGAAATACTTGAGAGG
miR1046-3p	19	TGGTGAAAAATGTGGAAAA
miR1061-3p	21	GAGTAGTCGATGGAATATTGA
miR1061-5p	18	ATTTTATCATAGACTACT
miR1078-5p	18	AAATTGATTCAATTGTGA
miR1088-3p	19	GCTCTCTTTCTTCTGTCGT
miR1097-5p	18	CCAATGATGTTGTTGGAA
miR1118-5p	19	ACAGTATGGGATGGAGGGA
miR1127-3p	24	GATAAGTAATTCTGGACGGAGGGA
miR1134-3p	19	AGATCAAGAAGAAGAAGAT
miR1171-5p	21	TGGGAGTGGAGTGGAGTGGAG
miR1314-3p	22	TCGGCCTCGAATGTTAGGAGAA
miR1436-3p	19	ACAGTATGGGATGGAGGGA
miR1438-5p	19	GGGTAATTTTGTCATTTGT
miR1446-5p	19	TCTCTCCCTCAAGGGCTGG
miR1449-5p	21	TTGAGATGCACGTAAGTTAAC
miR1507-5p	18	TTGTTTGGGATGAGACAA
miR1510-5p	20	AGGGATAGGTAAAACAACTA
miR1511-3p	19	TAACCTGGCTCTGATACCA
miR1512-3p	21	TGCTTTAAGTATTTCAGGTAT
miR1515-5p	22	TCATTTTTGCGTGCAATGATCC
miR1520-3p	19	TCAGAACATCAGATGTGAC
miR1520-5p	24	TTTGTCACGTGTCAAGTTCTGATT
miR1522-5p	19	TTTATTTCTTAAAAGGAAA
miR1523-5p	18	ATGGGATAAATATGAACT
miR1533-3p	21	ATAATAATAATAATAATAATA
miR1853-5p	20	GATTTCAAACATTCCCAATT
miR1854-5p	18	ATGGTGGAATTTGTAAAT
miR1862-3p	19	GAGGTTGGATTATTTTGGT
miR1863-3p	24	TGAGCTCTGATACCATATTAGATT
miR1871-3p	21	TTATGGCTCTGATACCATGTT
miR1873-5p	21	CTTCAACATGGTATCAGAGGT
miR1878-3p	21	TTTGTAGTTTTGAGATTGAGT
miR1882-5p	18	TTTAAGGTCATTTCTTCA
miR1886-5p	19	TGAGATCAAATCTTGGATT
miR1888-5p	19	TTAAGTTAAGATTTGTATA
miR1919-3p	19	AGCGAGTCAGTTGTGACAG
miR2093-5p	19	TGCATTAATTAGTAGAACA
miR2111-3p	21	GCCCTCGGGTTGCAGATTACT
miR2111-5p	21	TAATCTGCATCCTGAGGTTTA
miR2118-3p	22	TTACCGACTCCACCCATACCTA
miR2275-5p	24	GACAGTTGGTGGAAAACAAACAGA
miR2592-5p	21	TTGGCAAGTTTGAACTTATCT
miR2593-3p	18	ACATCATTGTTTGAGTGA
miR2595-3p	18	ATTTTCTCTTTTATGTCT
miR2596-5p	19	CTATTTCATTGTTCAACTC
miR2602-3p	19	AGTGATTGTCACGTCAGCA
miR2606-3p	24	TTAGTTAAGAAGCATAAAAAAAAC
miR2628-5p	19	GAAAGAAAGATGAGTCATT
miR2634-3p	20	TTTATTCTCATTTTGTTACT
miR2635-5p	24	ATATTATTGTAGACGTGACTAGAA
miR2643-3p	20	AGGATCAGATATTAGAGATA
miR2650-5p	20	CAAACGTGAATATGTTTTCA
miR2655-5p	21	TTTTGATCCCTTAATTTTATT
miR2657-3p	20	ATTTCTTCGATTGTGTTGTT
miR2659-3p	19	ATGGGAGCGACTTGTTAAG
miR2673-5p	18	CCTTTTCCTCTTCTTCTT
miR2676	24	CAATTGTTTGGATAATTATTTGAA
miR2869-3p	20	CTCCCAACATGAAATTCTGG
miR2873-3p	19	TTTGGAGTTGAGATTTGTT
miR2876-3p	19	TTCCTATATGAGCTCTGTT
miR2916-5p	21	TGGGGACTCGAAGACGATCGG
miR2921-5p	21	ATAAGAACTAAATTTAACTTT
miR2934-3p	18	AAGATGTTTGTAGATAAA
miR2938-3p	18	TTGATCTTCTGAGAAGGT
miR2950-5p	21	TTCCATCTCTTGCACACTGGA
miR3434-3p	18	CAAAATCAAAGAATCAGC
miR3434-5p	19	TTGGCTGATTTTATTACTT
miR3443-3p	18	TTTTGAGATTTGAGTTTT
miR3512-3p	19	GCAAGTGATGAAAAATAGA
miR3513-5p	24	TCTTAATTTCTTAGTTTGTCATCT
miR3627-5p	20	CAGGAGAGATGGCACTGTCA
miR3630-3p	20	TGGTAATCTCTCTGATGCAC
miR3631-3p	21	AGTTGGATGAAGTCAATAAGT
miR3699-3p	19	TTGACAGAAGATAGAGATT
miR3951-5p	20	ATAGATCAAGATGATAGAAA
miR3979-3p	18	CATTCAGGGGAGGAGAGA
miR3979-5p	20	TCTCTCTCTCCGTTGAATGC
miR4228-3p	18	GTCGGATGTGGAACGGTG
miR4234-3p	20	TCCATCTTAAAATCAATTGG
miR4343-5p	21	AAAACCTAAGGATCAAGTTGA
miR4351-5p	20	ATTTAGATTCAGTTGGAGTT
miR4372-3p	23	CTAAAATCGTGACATGTGACGCT
miR4380-3p	19	GTATGGTTAGACGGATTGT
miR4383-3p	20	TATTGCATGTCAGTTGAACC
miR4388-3p	24	AATCTTAGGGACCAAATAGACATC
miR4389-5p	19	CGGGCCGATCCGATCGGAA
miR4414-5p	21	CAGCTGCTGACTCGAGGGTTC
miR4995-5p	20	GCAGTGGCTTGGTTAAGGGA
miR5019-3p	19	TGTAGGGAAAGAAAAACTT
miR5021-5p	21	AAGAAGAAGAAGAAGAGAAGA
miR5026-3p	21	CTCGTAAGATAGTGACACGTG
miR5035-3p	19	GTAGCTCATAGAATAGATT
miR5041-3p	20	TTGAGTAAGATGAAGATGAA
miR5048-5p	22	TTTGCAGGTTTTAGGTCTAAGT
miR5054-3p	19	TTCCCCACAGACGGCGCCA
miR5057-5p	23	AAATTTCTAATCATTTGGACAAA
miR5059-5p	18	TCCTGGGCAGCAACACCA
miR5072-5p	19	TTCCCCAGCAGAGTCGCCA
miR5077-5p	21	TTCTTCACGTCGGGTTCACCA
miR5079-5p	20	TTGCATCTGTTATTTTGGCA
miR5081-3p	19	ATTTGTAGGAAATTGATTG
miR5083-3p	21	GACTACAACTATCTGATCAAA
miR5139-5p	18	AACCTGGCTCTGATACCA
miR5141-3p	24	ACCCGACGCGACTGACAGATAAGC
miR5142-5p	19	ATATTGATTGGTTAGTGAT
miR5145-5p	21	TTTGGATTCTTGAAGGGTAAT
miR5146-3p	18	AACTAATGAACGGGGACC
miR5157-3p	19	AAGTTGTGGGAATCAAAAA
miR5160-3p	19	GAGAGATCTATGGTATATT
miR5162-5p	21	CCAAATGACTATAATACCCCT
miR5168-3p	21	TCGGACCAGGCTTCAATCCCC
miR5185-5p	24	TTTCTAGTTCATTTCTTAAATCTT
miR5198-3p	19	GGGAAAAGAGTTTGAGAGA
miR5201-5p	18	CATTCGACCCGTCTTGTA
miR5210-3p	18	TGTTGGAATTATGGTTCT
miR5219-3p	19	TGTCATCGAAACTCAGCTG
miR5225-5p	23	TCGCAGGAGAGATGACACCTACT
miR5238-5p	19	AGTATAGAAAAAAAAAAGG
miR5239-5p	19	GGTGAAAAGATAGAATGGG
miR5240-5p	21	TAAAAATATTGTGGATTTGAG
miR5252-3p	18	TTGAGATCTCAATGAAGT
miR5265-5p	24	TGAAGTGATTTTGAAATGGTTAAA
miR5266-5p	18	GCCGGGGGACTGACTGGG
miR5270-5p	18	GAGAAGTGTTAGGTCATT
miR5273-3p	19	GCTGTCGTTTGAGAAGAGG
miR5277-3p	18	TTTCTTGTAGTGCAAGCC
miR528-5p	21	TGGAAGGGGCATGCAGAGGAG
miR5288-3p	19	CTGCTTTGAAGAACATAGG
miR5293-5p	22	AAGGAGTGGAAGGAAGAACAAG
miR5298-3p	24	ATGGTGATAATATGAAGATGAAGA
miR5303-3p	18	ACAACATTTTTGAAGATT
miR5368-3p	21	AGGGACAGTCTCAGGTAGACA
miR5374-3p	21	TTCAAATGTCAGATTAATAAA
miR5375-5p	19	TTACTATAGAAGTGATTGT
miR5380-3p	18	GAATTATGAGGAGGGGGA
miR5499-3p	18	TGAAGGAAGAATCGTTGT
miR5503-3p	19	CTTCTGATCTTTCTAGAGG
miR5506-5p	18	TGGATCGATTCGTCGGAT
miR5521-5p	18	TTGGCTGCATATTTGATG
miR5523-3p	19	ATGAGGAGGAACGTATTTG
miR5532-3p	20	GTATGGAATATATGACAAAG
miR5535-5p	18	CTGCGTGATTGGAGGCTG
miR5536-3p	20	ATAATGGTCGTGACATTTTG
miR5537-3p	20	AATGTTTGGATTGATCGTTT
miR5538-5p	24	CTACTGAACTCAATCACTTGCTGC
miR5558-3p	19	ATTTAGAATTAGAAGAGGT
miR5559-5p	19	CTTGGTGAATTGCAGGATC
miR5561-3p	19	ATCTCTCTCTAGATGGAAT
miR5562-3p	18	TCTGGAGAAAGCTGCAAC
miR5565-3p	18	CAACACAATTGGATTGAG
miR5568-3p	21	TATTATGTATCTAGAAAAGTT
miR5568-5p	18	AATATAAGATGTTTTGGC
miR5575-3p	18	GATTTTGAAAGTTTCGAT
miR5633-5p	24	ATATGATCATCAGAAAACAGTCAT
miR5634-5p	18	CTTTGTGAATTTATGGAA
miR5639-5p	19	AGTAGTCTACTGTGATCTA
miR5641-3p	19	GAAGAAGATGAAAGAATCA
miR5653-3p	24	TGAGTTGAGTTGAGTTGAGTTGGT
miR5658-5p	24	GATGATGATGATGATGATGAAGAA
miR5675-3p	23	TAATGACGACAACAATGGAAACA
miR5677-3p	21	ATTGGTGTTTAATCAAGCTGA
miR5712-3p	22	AATATAAATATACTTGGTGAGA
miR5716-3p	19	TTTGGATAATTGTAGAAAT
miR5718-3p	24	TGAGAACCATACACAGAACAAGAA
miR5725-3p	21	TTTGGCACAACCTGATCTACA
miR5741-3p	21	AGGGACTAAATTGTTGATTTC
miR5759-5p	19	GGGGTTACAAGATTCAAAT
miR5772-5p	20	ATATCAGTTAGAGTGAGCAT
miR5773-5p	20	TAATTTCAAAAGGTTCAGTT
miR5799-5p	18	GACGTATAATCAAATGTT
miR5820-3p	18	GCAGGGATTGATCGAGGA
miR5823-3p	21	AGGTATTGGGTCTAATTTCTT
miR5834-5p	20	GATGTAGAAATTGATGAATT
miR5835-5p	20	TACGAAATCATATGGATTTT
miR5997-3p	21	GAAACCAAGGAACTAAATAGA
miR5998-5p	19	AAAAGATTGTGTTTTGTTT
miR5999-5p	19	TGCTTCACTAATAGACGGA
miR6022-3p	19	GATTGAAGGGAGAATAGCC
miR6025-3p	19	TCAAATGAGATGTCATCTA
miR6026-3p	20	TTTTCATGGCTGGAGTTGTA
miR6027-5p	22	TATGGGTAAAACAAGGATTAAT
miR6034-3p	24	ATCGGATGTATATAGCTTTGGAGT
miR6108-3p	20	CCTAGGGTTCAGATCTCTTC
miR6109-5p	24	ATATGGATGTGTTATTGATCATGA
miR6113-5p	22	TCTGAAACTCAAGAACACGTCG
miR6117-5p	19	TGGGTTAGGTTGGTTGGGT
miR6138-5p	19	TTTGGATTGAAGGGATTAA
miR6140-3p	19	TTTTTCGAATAGTTTGTGT
miR6145-5p	21	ATGGTTACATGTAACTCTGGC
miR6149-5p	21	CTGCATACGCACCTGAATCGG
miR6151-5p	19	TGAATTTGAGGCAATGGAT
miR6167-3p	21	CTACCCAGGTGGAAGCTTCGA
miR6170-3p	20	AAGAAAGAGAAAAGAGGGAT
miR6173-3p	21	AGCCGTAAACGGTGGATACTA
miR6205-3p	21	TTAGGATGTTTGGAAACATTT
miR6217-3p	19	ATCCTAAATAGAAGTGGCT
miR6248-3p	19	ATTTGAAGATGGAAGTAGT
miR6262-5p	19	TTTAAAAAGTTAGAATTTT
miR6272-5p	20	CTATAAATGAGTGTCTTTTT
miR6281-5p	19	GAGATAGAGAGAGCGAGAG
miR6284-3p	21	TGGACAATGGATGAAGATGCT
miR6286-5p	22	ATTTGGACCATTGGATCTTAGT
miR6287-5p	18	TAAAAGTGGAAGTTTTGG
miR6299-3p	22	ATTTAAATTTATTCATTTGTCA
miR6300-3p	19	TCCTCGTAGTATAGTGGTA
miR6426-3p	18	GGAGACATGCAAGTGAGG
miR6439-5p	19	CCAAATGAAGATGAAGAAG
miR6469-3p	21	TGTGGCAGAAAAGGAACCGTT
miR6470-5p	23	TGCTCTGATATCATATTAAAAAT
miR6476-5p	21	GATCAGTAGAGATGAAACATT
miR6478-5p	21	CCGACCTTAACTCAGTTGGTA
miR6483-3p	21	TTTATTGTAGAAATTTTTGGG
miR6485-5p	24	CCTAGGATGTAGAAGATCATAACA
miR7122-5p	21	TTATACAGAGAAAGCACGGTT
miR7129-5p	23	AGTTAAATCTAAACGATCGTTTA
miR7484-3p	21	TTAAAGTATAGGGACTAAATT
miR7494-3p	19	GAAAACAGAGGGAGGAGGA
miR7496-3p	18	AAGACCAAATTGAGAGAA
miR7502-5p	20	TTAACACTTTCATCCATTTT
miR7503-5p	18	GGCTGAACAATTTAGACC
miR7504-3p	19	AAAAGACTGATTTGTCATT
miR7504-5p	19	CCTGAATTTTAACATTTTT
miR7506-5p	18	GGGACGTGGCGATGGCAA
miR7510-5p	18	TGAAGGAAATGATCTTTA
miR7528-3p	19	AAATGCTAATCTGAAGCCC
miR7539-5p	19	GAGAGAGAGACCCACGAGG
miR7540-3p	21	GATAGGATAAGAGATGTGATA
miR7544-3p	20	TTATAAAGAAAATGTTGTTT
miR7696-3p	19	TTTTACAATTATGAGAACT
miR7696-5p	21	ATTCAAGTTCTAATAATTCAA
miR7698-5p	19	TTGATAAAAGTTTTCTGGA
miR7717-5p	19	GAGATACGTGTAAGTTAAT
miR7720-3p	18	AACAGGATTTGGGTTGGA
miR7721-3p	19	TTTGGAAAAGAATTCAATG
miR7721-5p	19	GGGATATTATAACGCACTT
miR7729-3p	20	GTTGGTGGTTTGGAGGAGAT
miR7733-5p	20	GCCATTCCCAAACCAGGGCA
miR7737-5p	19	TTTGGGTCATTGTATTTCA
miR7738-3p	19	GTGTTTGACAGACAACTCT
miR7743-3p	20	TTTTGAACTTATGTGTTGGA
miR7743-5p	19	ACATCTACTGATAATTTGA
miR7748-3p	19	TATTGGTCAAACAAAATCT
miR7752-3p	20	AAATGATAGATTGGAAGAAT
miR7755-3p	19	ATTTGAGGTGTAGAATTGT
miR7767-5p	18	CCCAAGATGAGTGCTCTC
miR7776-5p	20	GACATTCAACTCATTCTTGA
miR7782-3p	18	AAACCTGCTCTGATACCA
miR7819-5p	21	CTTTAGAACATGATGAATCTT
miR7822-5p	19	GGTTGAAATTGAACAAATG
miR7825-3p	18	TTGAAGAAAGGTCGAGAG
miR7840-5p	19	GAAGTAATTAGTGACAGCT
miR7984-3p	19	CTTTTAAAAAATTTGGTAT
miR7990-3p	19	CTGAAATTTCAAATGATCC
miR7991-5p	18	GTGGGATTTTTTAATGAA
miR7993-5p	18	ACCACAAACAATATGTTT
miR8002-3p	18	ATCACTATCAAGAAAAAA
miR8005-3p	24	GTTTAGAGTTTATGGTTTAGAGTT
miR8007-5p	20	ATGTGGCACTTTTCGTTTTT
miR8011-5p	20	TCTTTTTTGTCTCAAAAAAA
miR8014-3p	19	ATTACAGTGTTTGGATAAA
miR8022-5p	18	TCAAATGAGAACTTTGGA
miR8024-3p	19	GGGATTTGAAGATTTGAAC
miR8029-3p	24	AGCCATTTTTCTTTGTTTTGCAGG
miR8030-5p	18	GGTTGGTTGGGTCGCGGG
miR8044-5p	20	TTCAAATATGGTTGTAGTTG
miR8051-5p	21	TAGTATGGTAGAAGGATTCAT
miR8122-3p	22	TGAAGGAAGATTTCTGGAGAGA
miR8140-5p	21	ATTTCAAGACTTCAACTTCAA
miR8154-5p	18	GGGGGAGATGGAGAGGGA
miR8155-3p	19	TAACCTGGCTCTGATACCA
miR8175-3p	19	TTCCCCGGCAACGGCGCCA
miR8556-5p	21	AAAAGAGAGGGATTGTAACTC
miR8562-5p	19	GATCAGAAATTTGGAGGAT
miR8569-3p	22	TGGCAATCGGGTCGGTCGGAGC
miR8578-5p	20	CTTTATGAGTGATTTTTGCA
miR8590-3p	19	ATTTGAAGAAAAAAAAATT
miR8591-5p	19	AAGGATGTAAGAGCGAGGC
miR8605-3p	21	ATTAATTTGGACCATTGGATG
miR8632-3p	18	GGGCTAGAAGTTCGAACT
miR8643-5p	20	ACATTAAGAAATCGAATTGA
miR8645-5p	21	TGGTACCTGAAGTTGATGTCT
miR8657-5p	24	ATTTTAGTACTTGTAGAAGTTCAG
miR8658-3p	20	TTGTAAAAGTACAGGGACTA
miR8659-5p	19	TAATATTTTAAGGTTGTAT
miR8663-5p	18	GGTTTGATCTTGGTAACT
miR8666-5p	18	GGATGATCATAAGTACAT
miR8672-5p	21	AAAGTTAAATGATTGTATGAA
miR8676-3p	19	AAAGTTTGAGGGTTAAATT
miR8681-3p	20	TGGCATTGTTGAGGGTCTGA
miR8683-3p	19	TAGAACTCATAAGATATTT
miR8693-3p	20	GGATTAAAATATTGATGTTG
miR8695-5p	18	TCATGATGTAAAAGAAGA
miR8718-5p	19	AGGAAGAATTTCAGCTGGC
miR8721-3p	21	ATCGAAAGTTTGAGGATCTAA
miR8739-3p	21	CTAAATAGTGACACGTGGTCT
miR8744-5p	24	AAAATATGGGCAAAGTAGTAATTT
miR8751-5p	21	GTGAAATTTGTAGAGAGATCA
miR8756-5p	19	TTAAATTTTTAATGTCATT
miR8762-5p	19	TTGTTAACTTTGTTAATTT
miR8769-3p	22	TGAACTTTGACATGATCTAGGG
miR8771-3p	21	TGGAAATCCAAGTTAGCATTA
miR8782-3p	20	TGGAGTTGAAGGGAAATAAA
miR9408-3p	20	CCTCTTAGAGAATGTCGTTT
miR9475-3p	19	TCAATGTCGAGATCGTTTT
miR9483	24	TTGAACTGTTTCCTCTGAAATTCC
miR9554-5p	20	ATGATAGTTGGATAAAATCA
miR9556-5p	21	TGGTCTATTGGTGATAGTAGT
miR9559-3p	20	ACAATGAACCAAATCCAATT
miR9564-3p	20	CTGTGTAATCGTTTTGCTTT
miR9568-5p	18	TCGGACATCTTAGGATGA
miR9655-3p	21	CAAGGGAAGGAAGTAGCCAAC
miR9661-5p	21	TGAAGTAGAGCAGAGACCTCA
miR9662-3p	21	TGAACATCCCAGAGCCACCGG
miR9664-3p	21	TTGCAGTCCTCGATGTCGTAG
miR9670-3p	18	AAGCTGGAATGCTTGAAG
miR9672-5p	19	CAATGACAGTGGTGGTGTC
miR9674-5p	18	TTATTCCAGAGCATCAGC
miR9679-5p	20	GAACAAGAATGAGTCGCTCA
miR9726-3p	21	TGTAGGCATTATTTTTTTCTT
miR9741-3p	19	ATAATGTGTTGATCTGAGT
miR9743-5p	19	TATAGAGTGCTTTGAAGAA
miR9746-3p	19	TGTGTTAATCTCAATTAGA
miR9765-3p	21	AAAACAGAATTCGGAGAAAAC
miR9772-5p	21	TGAGATGAGATTACCCCATAC
miR9773-3p	22	TTGTTTTTAGGTCATTTTGTGA
miR9863-3p	22	TGAGAAGGTAGATCATAATAGC
novel-m0001-5p	21	TTTGGATGGAAATTTGGACAT
novel-m0002-5p	20	ATTATTGATTTTAAATAAAA
novel-m0003-5p	23	AAGGTCGTAGCTTTCAAGAAATT
novel-m0004-5p	21	CGCTCAACGGATAAAAGTTAC
novel-m0005-3p	23	CTAAGGTGAATAATTACGTCCAG
novel-m0006-3p	20	TCCAACATTGGCCCAAATTG
novel-m0007-3p	21	TGTGGCTTTCTTTCTCTCATG
novel-m0007-5p	22	TGAAATGGAAGAGAGGACTACT
novel-m0008-5p	20	ATTGTGAGGCTCATTACTTC
novel-m0009-3p	21	ACGATGGGAGATTGAGAGTGA
novel-m0009-5p	21	ACTCTCAAACTCTCAACGTTC
novel-m0010-3p	21	CACCTTGTCCAACCTTACTCA
novel-m0010-5p	21	AGTAAGGTTGGACAAGGTGGT
novel-m0011-3p	23	TTGAAGGACAAAATTGAAAATTT
novel-m0012-3p	23	GTGGATTAAAGAAATATGATATT
novel-m0013-3p	21	CCCATTGCTTCTAAATGATAC
novel-m0013-5p	21	TATCATTTAGAAGCAATGGGG
novel-m0014-5p	22	CACCTTAACGGATTATAAAAAG
novel-m0015-5p	23	GATTTCTGATCTCTCACATTCAG
novel-m0016-3p	22	TTCCAAGTCCACCCATGCCCGC
novel-m0016-5p	21	GGGCATCGGCGACTTGGAAAC
novel-m0017-3p	21	TGGAATGACTTTCTAACTGCT
novel-m0018-5p	22	TTACTCTGATTTATTTATGAAG
novel-m0019-5p	21	GTGCGAGTCTCTATTGGCAGA
novel-m0020-5p	21	GGGCGGATCTCCTTTGGCAGA
novel-m0021-5p	21	AAAGGAGTAGGGAGTTGAATG
novel-m0022-5p	20	GGATCTGATTGTTTTTGAAG
novel-m0023-3p	21	CACTTAAAAAGTCATTCTAGA
novel-m0023-5p	21	TGGAATGACATTTTAAGTGCT
novel-m0024-3p	21	TCTTCGACTTGTGGCTACTGT
novel-m0024-5p	21	AGCAGTCACGGTTCGAGGACT
novel-m0025-5p	23	TATTGTATCTATTTATATCAACC
novel-m0026-3p	21	ACTTAGAAAGTCAATCTCAAT
novel-m0026-5p	21	TTAGATTGACCTTTTAAGTAC
novel-m0027-5p	21	TAGCTATGGTTTAGGATCAAT
novel-m0028-3p	23	ATATTGTGTATATACTTGAGTGA
novel-m0029-3p	21	CTGGTGTGGATGAGATGGAAT
novel-m0029-5p	25	TCCATCTCTTGCACACTGGACAGCC
novel-m0030-5p	23	TTTCTATTTGTGCTGTATCTATC
novel-m0031-5p	21	GTTGGTTGCTGGTGTAGCATT
novel-m0032-5p	23	GTGGATTAAAGAAATATGATATT
novel-m0033-3p	21	TTCCCTTCTAATTATGTTATT
novel-m0033-5p	21	TAACATAATTAGAAGGGAAAA
novel-m0034-3p	21	TTCCACTCTATGTCCCAAACA
novel-m0034-5p	21	GTTGGGACAAAGAGTGGAAAT
novel-m0035-5p	21	TGTTTGGATTGACTTTCTAAG
novel-m0036-5p	22	TTGTTGATTTGGAAGAAATATT
novel-m0037-3p	23	TGCTGCATCGGCAATCAAACGGC
novel-m0038-5p	21	TAACATAATTAGAAGGGAAAA
novel-m0039-3p	23	GTGTTTTCTTATTTATGAGTGTA
novel-m0039-5p	22	CACTTTGAAATGTTGAGCAGGA
novel-m0040-3p	21	GTTTGACCCAATAGTGAAAAA
novel-m0040-5p	21	TTTCACTATTGGGTCAGGTTC
novel-m0041-5p	21	TTTCGAAATCAAGTTTCTTCT
novel-m0042-3p	23	TTGGTGTTTATGATGGTCATGGT
novel-m0043-5p	21	GCACGTGCTGCACTAACTCAA
novel-m0044-3p	23	CAGGGTAATTGTAATGATAGACT
novel-m0045-3p	22	TGTTACTGATGGTTTGGGTTAG
novel-m0046-3p	23	GAGGTCAGTAGAGATGAAACATT
novel-m0047-3p	21	TCAGAGACCAATTTGAATCAT
novel-m0047-5p	21	TGGTTCAAATTGGTCTCTGGT
novel-m0048-3p	21	TTGTTTTTTCTTTTTCTCCTT
novel-m0049-5p	22	GGAGTGAGCCAGAGAACACAAT
novel-m0050-3p	21	AAGTCATTCCAAACAAGCACT
novel-m0050-5p	21	TGTTGGTTTGGAATGACTTTC
novel-m0051-3p	21	AGAGAAGAGTTGATTTCAAAG
novel-m0051-5p	21	TTGAAATCAACTCTCATCTTC
novel-m0052-3p	22	AGTTTTGTACTGTTTTTCGTTT
novel-m0053-3p	21	CCTATGGGAGTTCGTTTTGAT
novel-m0053-5p	21	CAAAACGAACTATCATGGGGT
novel-m0054-3p	21	CACCTTCATCATCCTCCAACG
novel-m0054-5p	21	TTGGAGAATGATGAATGTGAG
novel-m0055-3p	23	AATTAGATTGGTAGATAAACAAC
novel-m0056-5p	23	TTATTTTAGTATGAGTTTAGGTT
novel-m0057-3p	23	AGAACTCACGAATTGCTGATTTG
novel-m0058-5p	21	TTTCCATGTGATCATTCATTA
novel-m0059-5p	22	TTGCAAAGGAAAGAATTCTTGC
novel-m0060-3p	21	CATTTAAAATATCATTTCGAA
novel-m0060-5p	21	TGGAATGACATTTTAAGTGCT
novel-m0061-5p	23	TGAGTTGGTTCACTATTTTACTT
novel-m0062-3p	21	AGGATGCTGTTTAATATGGAC
novel-m0062-5p	21	CCATATTAAACAGCATCCTCT
novel-m0063-3p	21	TGGTACTGACTAGTTTTCCAG
novel-m0064-5p	20	TATCTTCGTTGGTTCTCCAG
novel-m0065-3p	23	ATGAGAATTTGAACTTTCAACTT
novel-m0066-5p	21	TGAATTGATTTTTTAAGTGTT
novel-m0067-5p	23	GAGAGTCTAAATATAGAAAAATT
novel-m0068-3p	21	GAAGCCTTTGTGGAGGGGAAG
novel-m0069-3p	23	TCTAAAGTTTAGGGGTTGAAATT
novel-m0070-3p	21	CAATTAGAAAGTCATTCCAAG
novel-m0070-5p	21	TGGAATGATTTTCTATGTGCT
novel-m0071-3p	23	AACTTCTATGATATTTTGTTTTA
novel-m0072-3p	22	AGCTCTGTTTGGATCCTCTTTG
novel-m0072-5p	21	AAGGGCTTCCAACAGAATTTA
novel-m0073-3p	23	TTTGACATTAGGATCTATTAATT
novel-m0074-3p	23	CTTTCTCAATATGTACGTTGCAG
novel-m0075-5p	23	TTGTTTAACCTGTGGTGATGTAG
novel-m0076-5p	23	TAGATCTAAAAGGTATTTCAAGT
novel-m0077-5p	20	GCTTTGGCAATGTTGTTGAT
novel-m0078-3p	22	GACTATTAATCCATGCTCCTCG
novel-m0079-3p	21	GGGAGAGGTAGGAGAAGAGGG
novel-m0079-5p	20	CTCTTCCCTACCTCTCCCTC
novel-m0080-3p	21	CTTTCATGAGGCGTTTGTTTT
novel-m0081-3p	21	ATGACCACTTTTGATGCTTGC
novel-m0081-5p	20	AGCATCAAATGTGGTTATAA
novel-m0082-3p	23	GATAACAGTAAATATGATAGATT
