# Supplementary material for: High-Throughput MicroRNA and mRNA Sequencing Reveals That MicroRNAs May Be Involved in Melatonin-Mediated Cold Tolerance in Citrullus lanatus L
Source: Front Plant Sci. 2016 Aug 15;7:1231. doi: 10.3389/fpls.2016.01231 (PMC4983558; doi:10.3389/fpls.2016.01231)
Supplement: Supplementary file 5 [file Table_4.XLSX]

## Sheet: Sheet1
Target_Acc.	CK_fpkm	MT_fpkm	Cold_fpkm	MT-C_fpkm	Description
Cla001461	3.985	10.01	4.05	4.81	Unknown Protein (AHRD V1)
Cla001518	6.785	8.89	2.745	4.165	DNA primase large subunit (AHRD V1 **** F4HRU7_ARATH); contains Interpro domain(s) IPR016558 DNA primase, large subunit, eukaryotic
Cla001826	6	6.93	8.685	10.985	Calcium-dependent protein kinase-like (AHRD V1 **** Q9LET1_ARATH); contains Interpro domain(s) IPR002290 Serine/threonine protein kinase
Cla002580	5.47	5.1	3.14	3.96	Lysine-specific demethylase 5A (AHRD V1 *--- F4WHF8_ACREC); contains Interpro domain(s) IPR013129 Transcription factor jumonji
Cla003322	11.66	8.39	5.42	8.89	Altered inheritance of mitochondria protein 32 (AHRD V1 *--- AIM32_DEBHA); contains Interpro domain(s) IPR009737 Sucraseferredoxin-like
Cla004079	34.055	16.675	3.935	2.785	Unknown Protein (AHRD V1)
Cla004188	2.21	1.65	1.435	1.395	MYB transcription factor (AHRD V1 *--* Q6R029_ARATH); contains Interpro domain(s) IPR015495 Myb transcription factor
Cla004682	6.425	4.655	7.09	7.96	Serine/threonine-protein phosphatase (AHRD V1 *-*- F6I0B9_VITVI); contains Interpro domain(s) IPR006186 Serine/threonine-specific protein phosphatase and bis(5-nucleosyl)-tetraphosphatase
Cla004726	33.925	30.955	18.5	25.42	IQ-domain 10 (Fragment) (AHRD V1 *--- D7L3Y4_ARALL); contains Interpro domain(s) IPR000048 IQ calmodulin-binding region
Cla005115	3.75	4.15	1.435	2.49	Chromatin remodeling complex subunit (AHRD V1 *-*- B9MZ67_POPTR)
Cla005664	33.94	40.215	33.855	26.645	Nitrate transporter (AHRD V1 ***- Q7XAK5_PRUPE); contains Interpro domain(s) IPR000109 TGF-beta receptor, type I/II extracellular region
Cla005858	4.495	5.285	2.445	2.16	NEFA-interacting nuclear protein NIP30 (AHRD V1 **-- E1ZZX8_CAMFO); contains Interpro domain(s) IPR019331 NEFA-interacting nuclear protein NIP30, N-terminal
Cla006034	0.915	1.45	0.825	2.05	Ankyrin repeat-containing protein (AHRD V1 *-*- F4J8U1_ARATH); contains Interpro domain(s) IPR011333 BTB/POZ fold
Cla006039	4.88	3.93	0.835	1.75	Protein forked1 (AHRD V1 ***- Q8W4K5_ARATH); contains Interpro domain(s) IPR008546 Protein of unknown function DUF828, plant
Cla006665	32.005	31.06	20.69	25.6	GRAS family transcription factor (AHRD V1 **-- B9GPD0_POPTR); contains Interpro domain(s) IPR005202 GRAS transcription factor
Cla008020	15.205	15.36	9.47	13.295	Cyclase/dehydrase-like protein (AHRD V1 *-*- A0ZDS6_NODSP); contains Interpro domain(s) IPR005031 Streptomyces cyclase/dehydrase
Cla008388	1.42	2.225	0.1	0.19	Pentatricopeptide repeat protein 77 (AHRD V1 ***- F5CAE2_FUNHY); contains Interpro domain(s) IPR002885 Pentatricopeptide repeat
Cla009419	24.63	26.685	4.095	0.1	Unknown Protein (AHRD V1); contains Interpro domain(s) IPR012876 Protein of unknown function DUF1677, plant
Cla009517	1	0.92	0.46	0.58	Vacuolar protein sorting-associated protein 13 family protein (AHRD V1 *-*- D3BE65_POLPA)
Cla009841	4.42	5.015	2.245	3.72	Ethylene-regulated nuclear protein ERT2-like protein (AHRD V1 *-*- Q9FKV3_ARATH)
Cla010003	6.34	9.9	13.87	13.635	3-ketoacyl-CoA reductase 2 (AHRD V1 **-- Q0VH87_GOSHI); contains Interpro domain(s) IPR002198 Short-chain dehydrogenase/reductase SDR
Cla010176	92.35	87.66	75.72	118.895	Transcription factor-like (AHRD V1 *-*- Q650T3_ORYSJ); contains Interpro domain(s) IPR005333 Transcription factor, TCP
Cla011198	0.1	0.1	0.185	0.31	BHLH transcription factor (AHRD V1 *--- Q5SMX4_ORYSJ); contains Interpro domain(s) IPR011598 Helix-loop-helix DNA-binding
Cla011614	2.095	1.36	1.735	1.53	Kinesin like protein (AHRD V1 ***- Q9SVI8_ARATH); contains Interpro domain(s) IPR001752 Kinesin, motor region
Cla012226	14.655	13.535	12.32	18.555	YABBY (AHRD V1 **-- B7EHY1_ORYSJ); contains Interpro domain(s) IPR006780 YABBY protein
Cla012681	6.815	5.58	3.6	4.625	Pentatricopeptide repeat-containing protein (AHRD V1 ***- D7L4Z8_ARALL); contains Interpro domain(s) IPR002885 Pentatricopeptide repeat
Cla013089	29.185	39.205	3.025	1.54	Leucine-rich repeat-containing protein (AHRD V1 **-- Q9LT85_ARATH)
Cla014313	11.9	7	9.025	7.685	Peroxidase (AHRD V1 ***- A9PGX3_POPTR); contains Interpro domain(s) IPR002016 Haem peroxidase, plant/fungal/bacterial
Cla014357	19.535	21.015	3.555	5.375	Glycyl-tRNA synthetase (AHRD V1 **** D7KEM8_ARALL); contains Interpro domain(s) IPR002315 Glycyl-tRNA synthetase, alpha2 dimer
Cla014681	1.73	3.185	0.34	0.12	Potassium transporter (AHRD V1 ***- A9SMZ3_PHYPA); contains Interpro domain(s) IPR018519 Potassium uptake protein, kup IPR003855 K+ potassium transporter
Cla014776	21.805	23.31	13.695	7.62	Os10g0422600 protein (Fragment) (AHRD V1 ***- Q0IXM0_ORYSJ); contains Interpro domain(s) IPR007650 Protein of unknown function DUF581
Cla015456	46.295	33.73	12.685	19.87	Nitrate transporter (AHRD V1 **-- D0QEE8_9ROSA); contains Interpro domain(s) IPR000109 TGF-beta receptor, type I/II extracellular region
Cla015503	0.69	1.995	1.295	0.8	RING-H2 zinc finger protein (AHRD V1 **** Q0WT62_ARATH); contains Interpro domain(s) IPR018957 Zinc finger, C3HC4 RING-type
Cla015655	88.94	80.165	35.29	70.925	Fasciclin-like arabinogalactan protein 2 (AHRD V1 ***- A9XTK7_GOSHI); contains Interpro domain(s) IPR000782 FAS1 domain
Cla015802	5.915	6.32	0.38	0.865	Pentatricopeptide repeat-containing protein (AHRD V1 ***- D7M3D7_ARALL); contains Interpro domain(s) IPR002885 Pentatricopeptide repeat
Cla016054	0.915	1.78	0.6	0.7	UDP-glucosyltransferase 1 (AHRD V1 ***- C6ZRH7_CAPAN); contains Interpro domain(s) IPR002213 UDP-glucuronosyl/UDP-glucosyltransferase
Cla016187	1.625	2.945	1.105	0.495	Ramosa1 C2H2 zinc-finger transcription factor (AHRD V1 *--- D0UTY6_ZEAMM); contains Interpro domain(s) IPR007087 Zinc finger, C2H2-type
Cla016714	1.89	2.03	0.365	1.285	Os02g0202300 protein (Fragment) (AHRD V1 ***- Q0E2Z5_ORYSJ)
Cla017355	11.885	12.305	3.195	5.235	WRKY transcription factor 3 (AHRD V1 *-** C9DHZ2_9ROSI); contains Interpro domain(s) IPR003657 DNA-binding WRKY
Cla017373	6.095	3.825	17.18	21.16	Myb-like transcription factor (AHRD V1 *-** Q944N2_MAIZE); contains Interpro domain(s) IPR015495 Myb transcription factor
Cla017676	1.025	0.865	0.37	0.86	Kinesin-5 (AHRD V1 *-*- D2V727_NAEGR); contains Interpro domain(s) IPR001752 Kinesin, motor region
Cla017745	0.79	0.11	1.93	1.64	Late embryogenesis abundant protein-like (AHRD V1 **-- Q9LF88_ARATH); contains Interpro domain(s) IPR004238 Late embryogenesis abundant protein
Cla018379	0.995	0.885	0.62	1.005	Monodehydroascorbate reductase (AHRD V1 ***- Q93YG1_MESCR); contains Interpro domain(s) IPR013027 FAD-dependent pyridine nucleotide-disulphide oxidoreductase
Cla018866	9.275	8.435	6.61	10.195	Nucleolar and coiled-body phosphoprotein 1 (AHRD V1 *--- Q0IIG0_BOVIN); contains Interpro domain(s) IPR007718 SRP40, C-terminal
Cla018974	0.665	1.42	0.425	0.545	cDNA clone J023065D24 full insert sequence (AHRD V1 *--- B7EKP5_ORYSJ); contains Interpro domain(s) IPR012870 Protein of unknown function DUF1666
Cla019857	0.415	0.205	0.53	1.065	TIR-NBS disease resistance-like protein (AHRD V1 ***- Q2XPG7_POPTR); contains Interpro domain(s) IPR000157 Toll-Interleukin receptor
Cla021237	8.06	7.08	4.965	5.47	Mediator of RNA polymerase II transcription subunit 12-like protein (AHRD V1 *-** F4X4G3_ACREC); contains Interpro domain(s) IPR019035 Mediator complex, subunit Med12
Cla021487	18.035	16.94	10.86	13.325	Cysteine-rich repeat secretory protein 12 (AHRD V1 ***- Q3EC88_ARATH); contains Interpro domain(s) IPR002902 Protein of unknown function DUF26
Cla022458	0.765	1.065	0.375	1.1	Ethylene-responsive transcription factor 13 (AHRD V1 *-** ERF99_ARATH); contains Interpro domain(s) IPR001471 Pathogenesis-related transcriptional factor and ERF, DNA-binding
